# Supplementary material for: Mindfulness and Compassion: An Examination of Mechanism and Scalability
Source: PLoS One. 2015 Feb 17;10(2):e0118221. doi: 10.1371/journal.pone.0118221 (PMC4331532; doi:10.1371/journal.pone.0118221)
Supplement: S1 Data — (XLSX) [file pone.0118221.s001.xlsx]

## Sheet: Sheet1
ID	Condition	Helped	ERIFace	ERIVocal	ERITotal	Gender
AJ848X	1	0	0.72	0.76	0.74	2
AM160U	1	1	0.63	0.4	0.52	1
BA988F	2	0	0.77	0.67	0.72	1
BI074K	2	0	0.7	0.67	0.68	1
BK050F	1	0	0.63	0.53	0.58	1
BT158K	2	0	0.73	0.72	0.73	2
CT594J	2	0	0.63	0.63	0.63	1
CU523E	1	0	0.72	0.69	0.71	2
DE411C	1	0	0.69	0.62	0.66	2
DM149G	2	0	0.63	0.86	0.75	1
DP593Y	2	0	0.63	0.67	0.65	2
EN264U	2	1	0.7	0.6	0.65	2
ES132L	1	1	0.67	0.55	0.61	1
GG313O	2	0	0.6	0.57	0.58	1
GK395R	1	1	0.7	0.53	0.62	2
GM841J	1	0	0.73	0.57	0.65	1
HH846I	2	0	0.67	0.6	0.63	2
HJ372L	1	0	0.66	0.72	0.69	1
HV310L	2	1	0.77	0.77	0.77	2
IC072Y	2	0	0.73	0.77	0.75	1
ID600P	1	0	0.57	0.6	0.58	1
IM495M	1	1	0.6	0.8	0.7	2
IR300M	2	0	0.8	0.6	0.7	2
JE642J	2	0	0.77	0.6	0.68	1
LE854J	2	0	0.7	0.67	0.68	1
LF033V	2	0	0.63	0.7	0.67	1
LR822K	1	0	0.66	0.66	0.66	1
MK826M	1	1	0.8	0.73	0.77	2
MZ448C	2	0	0.73	0.67	0.7	1
NH826B	1	0	0.83	0.73	0.78	2
NI297O	1	1	0.55	0.72	0.64	2
NY846H	2	0	0.67	0.59	0.63	2
PO669S	1	0	0.8	0.73	0.77	1
PS409B	2	1	0.72	0.76	0.74	2
QX527R	2	0	0.77	0.57	0.67	2
QX798L	2	0	0.7	0.57	0.63	2
RG132L	1	1	0.63	0.67	0.65	1
RG440G	1	0	0.72	0.66	0.69	1
RN328A	1	1	0.73	0.63	0.68	1
RQ915M	2	0	0.77	0.6	0.68	1
RW336Q	1	0	0.63	0.6	0.62	2
SC036Z	2	0	0.77	0.62	0.69	1
SH183B	1	0	0.62	0.73	0.68	1
SL655C	2	0	0.66	0.72	0.69	2
TG738R	1	1	0.57	0.67	0.62	2
TY429E	1	0	0.77	0.53	0.65	2
UN464A	2	0	0.8	0.57	0.68	2
UN817D	2	0	0.69	0.52	0.6	1
UW466H	2	0	0.63	0.6	0.62	2
WM434G	1	1	0.77	0.77	0.77	2
WQ732O	1	0	0.66	0.7	0.68	1
WS903M	2	1	0.7	0.73	0.72	1
XJ896O	1	0	0.83	0.69	0.76	1
XQ611C	2	0	0.77	0.77	0.77	1
YQ456S	2	0	0.67	0.63	0.65	2
ZU878X	1	0	0.77	0.77	0.77	1
